# Supplementary material for: In‐depth proteomics approach reveals novel biomarkers of cardiac remodelling after myocardial infarction: An exploratory analysis
Source: J Cell Mol Med. 2020 Jul 23;24(17):10042–51. doi: 10.1111/jcmm.15611 (PMC7520298; doi:10.1111/jcmm.15611)
Supplement: Supplementary file 1 — Table S1 [file JCMM-24-10042-s001.xlsx]

## Sheet: Sheet6
	Control			CRAMI			MI			Control		CRAMI		MI		CRAM vs Control		CRAM vs MI		MI vs Control
Targets	Control 1	Control 2	Control 3	CRAMI 1	CRAMI 2	CRAMI 3	MI 1	MI 2	MI 3	AVE	SD	AVE	SD	AVE	SD	p value	Fold change	p value	Fold change	p value	Fold change
BMP-2	806.301	767.139	806.025	1357.46	1345.05	1434.16	842.343	862.361	732.824	793.155	22.531	1378.89	48.2652	812.509	69.7316	3.90421e-06	1.73849	3.90421e-06	1.69707	1	1.0244
SOST	2236.55	2926.31	8501.76	17164.6	14740	15227.2	3731.61	8535.27	8945.39	4554.87	3435.46	15710.6	1282.55	7070.75	2899.05	0.00256621	3.44919	0.00572029	2.22191	1	1.55235
BMPR-IB	1425.54	1213.5	1558.94	454.887	438.317	374.863	1377.19	947.888	1115.86	1399.33	174.208	422.689	42.2388	1146.98	216.338	0.00309538	0.302066	0.0213846	0.368524	0.307902	0.819665
Midkine	29735	13869.9	17849.1	53026.6	64204.6	45875.5	10101.1	10123.1	14486.2	20484.7	8254.4	54368.9	9237.98	11570.1	2525.4	0.00382426	2.65412	0.00114209	4.69908	0.590817	0.564818
uPA	1366.95	970.577	962.132	2884.69	3927.63	2788	1582.26	1239.48	2088.3	1099.89	231.321	3200.11	631.905	1636.68	427.019	0.00589502	2.90949	0.0191541	1.95525	0.905213	1.48804
MCP-3	9518.19	9327.69	9629.73	2204.76	5118.86	2617.53	6499.13	7057.01	10132.4	9491.87	152.729	3313.72	1576.86	7896.18	1956.62	0.00600661	0.349111	0.0247979	0.41966	0.689502	0.831889
TGFb1	20513.9	18923	17031.8	6455.24	10668.8	7014	6397.18	6464.87	13045.4	18822.9	1743.21	8046.02	2288.52	8635.81	3818.94	0.00742841	0.427459	1	0.931704	0.00986241	0.458792
CXCL14	13065.8	11016.9	10533.1	82527.5	36810.5	77734.7	11151	16701.8	22831.9	11538.6	1344.51	65690.9	25125.7	16894.9	5842.87	0.00914763	5.69314	0.0165907	3.88822	1	1.4642
IL-2	12288.2	10530.8	9023.02	2374.71	5026.62	4324.9	4748.66	7307.29	9113.88	10614	1634.17	3908.74	1374.06	7056.61	2193.38	0.0106864	0.368263	0.207821	0.553913	0.154422	0.664839
Cadherin-11	6514.91	6190.6	6828.54	3188.37	3573.09	3185.35	6680.24	4579.05	5745.49	6511.35	318.984	3315.6	223	5668.26	1052.72	0.0124441	0.509203	0.0860385	0.584942	0.46476	0.87052
IL-15	9220.53	7102.78	7011.55	1785.51	3517.06	3405.24	4129.81	5308.03	7529.98	7778.29	1249.85	2902.6	969.046	5655.94	1726.57	0.0130732	0.373167	0.122657	0.513195	0.342344	0.727145
ErbB2	1003.28	898.146	1065.1	1902.62	1505.73	1669.73	1712.1	1829.99	2085.58	988.841	84.4092	1692.7	199.439	1875.89	190.926	0.0147824	1.7118	0.633497	0.902342	0.0036799	1.89706
HGF	9501.91	9292.02	8054.18	38658.7	30569.1	62895.8	9954.47	14591.9	16304.8	8949.37	782.327	44041.2	16822.1	13617.1	3285.49	0.0148379	4.92115	0.0584067	3.23427	1	1.52157
CD30	9226.91	8904.1	10495.5	5249.13	6837.04	5343.75	7775.84	5835.26	8671.38	9542.18	841.263	5809.97	890.72	7427.49	1449.8	0.0171846	0.608873	0.373277	0.782225	0.158193	0.778385
MMP-9	55755.3	43995.1	38229.5	169674	199030	215669	134077	207117	264618	45993.3	8932.14	194791	23288.6	201938	65424.3	0.0174895	4.2352	1	0.964609	0.0133636	4.39059
IL-16	4639.57	5191.11	3388.51	2170.22	2693.71	2676.73	3605.64	3265.54	3683	4406.4	923.642	2513.55	297.46	3518.06	222.081	0.0184518	0.570433	0.189993	0.714471	0.338726	0.798398
Cystatin B	34165.6	26210.8	31239.1	37599.8	44607.8	43188	45635.9	47503.2	43454.2	30538.5	4023.42	41798.5	3704.9	45531.1	2026.52	0.0192336	1.36872	0.618674	0.918023	0.00450412	1.49094
GM-CSF	9234.6	8816.35	6906.85	3714.8	5589.73	5199.87	4370.94	6079.9	6103.97	8319.27	1240.94	4834.8	989.342	5518.27	993.691	0.0214452	0.581157	1	0.876144	0.0524733	0.663312
TNFa	24137.7	24530.6	13322.4	4284.52	8157.44	7048.89	9928.51	14414.2	16380.4	20663.6	6360.67	6496.95	1994.58	13574.4	3306.91	0.0220524	0.314416	0.306296	0.478619	0.260985	0.656922
IL-12p40	4538.84	3247.86	4066.77	1052.52	2674.73	2026.02	3454.09	2952.3	3651.5	3951.16	653.209	1917.76	816.507	3352.63	360.471	0.0228334	0.485366	0.100085	0.572015	0.833559	0.848519
Eotaxin-2	115643	155225	178211	27489.8	93616.9	20056.2	93661.6	66594.3	108268	149693	31649	47054.3	40495.3	89507.8	21144.9	0.0234714	0.314339	0.468585	0.525701	0.184104	0.597942
IL-1 R5	562.824	665.496	475.548	395.43	369	336.804	472.759	537.283	552.045	567.956	95.0781	367.078	29.3605	520.696	42.1654	0.026151	0.646314	0.0843899	0.704976	1	0.916789
bFGF	5225.07	6374.77	7858.51	2423.95	3533.04	2701.83	3650.01	6598.39	4854.56	6486.12	1320.25	2886.27	577.093	5034.32	1482.39	0.0264306	0.444992	0.174399	0.57332	0.569016	0.776168
Thrombospondin-2	8691.93	8657.11	6086.42	17147.8	11748	14740.2	14876.2	11015.7	13266	7811.82	1494.34	14545.3	2705.13	13052.6	1939.04	0.0268975	1.86197	1	1.11436	0.0819645	1.67088
MIP-3b	30363.3	42572.6	38920.3	25501.7	21623.1	13408	18551.1	14614.4	23793.7	37285.4	6266.67	20177.6	6175.1	18986.4	4605.11	0.0271691	0.541166	1	1.06274	0.0203004	0.509218
IL-1ra	14011.1	11408.6	11534.7	5798.53	7245.52	7627.04	7647.26	10582.6	12395.8	12318.1	1467.54	6890.36	964.603	10208.6	2396.28	0.0276622	0.559367	0.198657	0.674959	0.527162	0.828743
BMP-5	10023.3	10373.1	9523.58	3989.04	7141.19	3732.91	5800.45	8221.26	10044.4	9973.34	426.977	4954.38	1898.16	8022.05	2128.99	0.0287794	0.496762	0.210147	0.617595	0.522007	0.804349
MCP-1	14614.9	10689.7	16515.9	4027.51	5919.37	6680.96	8682.02	12133.3	15905.9	13940.2	2971.09	5542.61	1366.26	12240.4	3613.14	0.0304708	0.3976	0.0762866	0.452812	1	0.878069
Angiostatin	18817.6	23263.7	26136.4	36871.7	34178.6	41013.5	37457.5	31595.1	44508.5	22739.2	3687.47	37354.6	3442.96	37853.7	6465.79	0.0316634	1.64274	1	0.986816	0.0266417	1.66469
BMP-7	12726	10157.7	9551.74	5069.72	7257.57	5803.87	6553.81	7515.08	10344.7	10811.8	1685.21	6043.72	1113.47	8137.87	1970.7	0.0350329	0.558991	0.505379	0.742666	0.272765	0.752682
GDF-15	173368	121795	117575	237129	202475	272770	167665	93053	132858	137579	31065.9	237458	35148.8	131192	37333.9	0.0352371	1.72597	0.0272274	1.81	1	0.953574
CD48	1027.13	996.745	933.962	567.276	499.999	605.344	598.79	927.27	1072.1	985.946	47.5142	557.54	53.3432	866.053	242.52	0.0368446	0.565487	0.132267	0.64377	1	0.878398
PF4	34298.5	35107.9	30229.1	109603	56262	88552.8	62971.1	55610.5	37461.3	33211.9	2614.61	84806	26867.3	52014.3	13129.7	0.0392719	2.55349	0.182178	1.63044	0.849352	1.56614
CD58	1197.34	1601.85	1646.25	666.92	698.596	848.847	2510.68	2121.17	1946.98	1481.81	247.362	738.121	97.1905	2192.95	288.621	0.0400863	0.498121	0.000914048	0.336589	0.0221253	1.47991
MIG	12572.8	12343.5	14484.2	4922.18	8224.9	7498.63	8088.44	14001.1	13071.7	13133.5	1175.32	6881.91	1735.59	11720.4	3179.53	0.0402827	0.523996	0.111133	0.587172	1	0.892406
MIP-3a	4695.57	4400.43	4982.37	6848.91	11411.5	8404.02	5969.77	4810.43	6321.98	4692.79	290.982	8888.15	2319.52	5700.72	790.873	0.0434036	1.894	0.11464	1.55913	1	1.21478
RANTES	436057	468782	412004	341313	316581	376858	406939	406692	479849	438948	28499.5	344917	30299.6	431160	42165.9	0.0440447	0.785782	0.0625943	0.799976	1	0.982257
IL-8	17160.5	8448.89	9665.2	1191.83	4773.01	3206.28	5858.24	6558.21	9497.99	11758.2	4717.91	3057.04	1795.25	7304.81	1931.32	0.0463016	0.259992	0.483365	0.418497	0.391487	0.621252
G-CSF	4608.58	2654.07	2595.97	712.861	850.456	873.295	1479.34	847.454	1955.85	3286.21	1145.58	812.204	86.7881	1427.55	556.011	0.0472637	0.247155	1	0.56895	0.102744	0.434406
Troponin I	0	1705.94	6150.08	86304.8	33022	117684	3116.37	4963.15	15807.8	2618.67	3175.01	79003.5	42800.5	7962.46	6856.77	0.0482348	30.1693	0.0566168	9.922	1	3.04065
OPN	33100.1	29619.3	31423.1	200362	65469.4	191864	27097.9	29915.6	26916.4	31380.8	1740.81	152565	75546.6	27976.7	1681.63	0.0484935	4.86172	0.0537771	5.45329	1	0.891521
CNTF	10840.3	9040.43	9714.24	5682.95	8280.47	5759.53	10602.9	8984.37	11623.3	9864.98	909.331	6574.32	1478.07	10403.5	1330.73	0.0563767	0.66643	0.0297549	0.631931	1	1.05459
Persephin	10129.2	9522.96	9895.47	6868.96	6911.04	7733.59	9469.78	10795.5	13231.2	9849.2	305.746	7171.2	487.5	11165.5	1907.79	0.148713	0.728099	0.0246651	0.642264	0.615118	1.13364
Nectin-4	7012.19	6092.87	7324.66	4840.59	4594.54	4775.22	7312.37	9985.33	7647.8	6809.91	640.326	4736.78	127.448	8315.17	1456.09	0.2256	0.695573	0.018836	0.569656	0.292277	1.22104
CD84	2553.07	2355.54	3110.76	1933.56	2538.9	1857.25	3701.41	3572.73	3425.78	2673.12	391.659	2109.9	373.475	3566.64	137.915	0.323381	0.789302	0.00317875	0.591565	0.0212551	1.33426
TIMP-4	67503.9	87461.7	45723.5	93767.3	91748.2	85495.6	30956.8	56184.3	59616.7	66896.4	20875.7	90337.1	4312.63	48919.2	15650.3	0.328372	1.3504	0.0480228	1.84666	0.598315	0.731269
SP-D	3645.79	5316.41	7720.28	11780.4	9968.32	21275.5	19447.2	29147.6	39925.8	5560.83	2048.21	14341.4	6073.1	29506.9	10244	0.564862	2.57901	0.113625	0.486036	0.0182924	5.3062
TNF RI	44304.3	53297.4	37677.8	37034.4	40825.1	39388.3	33965	32039.4	26221.7	45093.2	7839.64	39082.6	1913.75	30742	4031.41	0.609971	0.866708	0.312306	1.27131	0.0467327	0.681745
IL-10 Rb	3378.34	2284.02	2060.7	3102.33	3797.5	3355.01	3767.49	4782.03	6030.62	2574.35	705.17	3418.28	351.876	4860.05	1133.58	0.870058	1.32782	0.195752	0.703344	0.0428303	1.88787
TRAIL R3	64428.2	47624	79953	81811.8	93586.4	62229.9	94076.5	128147	113732	64001.7	16168.7	79209.4	15839.4	111985	17102.3	0.928821	1.23761	0.139623	0.70732	0.0337126	1.74972
MICB	1117.36	1306.08	952.016	2386.49	2079.97	1196.63	3536.49	5065.09	2937.56	1125.15	177.162	1887.7	617.795	3846.38	1097.1	0.975389	1.67773	0.056984	0.490773	0.0160536	3.41854
Pref-1	781.421	858.454	746.559	935.959	984.11	686.385	1436.37	2339.36	2538.63	795.478	57.2568	868.818	159.815	2104.79	587.376	1	1.0922	0.016876	0.412782	0.0130247	2.64594
Endoglin	23703.3	24652.6	27088.3	17865.1	27999.3	23307.8	43351.1	34218.9	39429.1	25148	1746.03	23057.4	5071.73	38999.7	4581.24	1	0.916866	0.00881919	0.59122	0.0168302	1.5508
IL-17R	9514.61	7919.32	5802.82	7134.36	6739.83	6698.04	11314.8	11550.1	13744.6	7745.59	1861.98	6857.41	240.756	12203.2	1340.13	1	0.885331	0.00741843	0.561936	0.0173686	1.5755
Resistin	2991.71	3388.3	4683.45	3912.45	4636.32	5393.24	5313.38	8475.66	7220.13	3687.82	884.748	4647.34	740.452	7003.06	1592.27	1	1.26019	0.131185	0.663616	0.0354721	1.89897
Kallikrein 5	1366.27	1599.77	3671.27	1628.02	2320.79	1120.29	4008.04	5658.49	3822.57	2212.44	1268.77	1689.7	602.621	4496.37	1010.69	1	0.763728	0.0412921	0.375792	0.0925221	2.03231
IGFBP-6	39918.3	37772.5	39961.3	26705.2	50079.1	31598.5	58566.5	50573.3	60099	39217.4	1251.5	36127.6	12327.6	56412.9	5114.97	1	0.921214	0.0532904	0.640413	0.0960416	1.43847
2B4	12504.2	9840.39	4613.67	8061.94	7465.59	8532.38	7482.47	7879.98	6954.07	8986.08	4014.03	8019.97	534.632	7438.84	464.491	1	0.892488	1	1.07812	1	0.827818

## Sheet: Sheet1
	Control												CRAMI																													MI
(pg/ml)	SA001	SA002	SA003	SA004	SA005	SA006	SA007	SA008	SA009	SA010	SA011	SA012	SA013	SA014	SA015	SA016	SA017	SA018	SA019	SA020	SA021	SA022	SA023	SA024	SA025	SA051	SA052	SA053	SA054	SA055	SA056	SA057	SA058	SA059	SA060	SA061	SA062	SA063	SA064	SA065	SA066	SA026	SA027	SA028	SA029	SA030	SA031	SA032	SA033
SOST	0	6.67764	0	0	0	0	0	0	0	8.83374	0	0	0.449557	20.8925	0	0	0	15.1582	0	0	0	0	47.3918	17.8772	0	0	252.004	172.933	207.525	141.044	145.561	162.625	120.535	113.765	189.869	113.936	135.136	59.2469	174.394	9.01082	13.8801	4.7062	18.6168	0	155.841	0	3.62631	0	0
uPA	71.0022	124.793	53.0001	152.131	38.8227	37.5424	95.2968	73.1216	112.06	126.192	138.797	177.205	128.596	96.9419	87.8451	20.9129	21.9334	57.4223	48.4765	85.4892	84.5614	93.1278	26.8174	47.2247	65.9763	124.11	61.6131	52.3187	26.7783	27.1682	37.3836	729.583	666.668	575.998	893.179	601.552	530.863	371.638	491.823	15.6338	8.71286	59.4661	42.7002	73.6083	27.314	37.2098	41.4318	36.0252	15.6569
Midkine	250.864	556.534	294.366	309.071	379.049	419.78	428.462	468.405	264.48	406.45	167.108	136.162	2221.09	2386.66	2280.25	1718.82	1370.7	2383.11	1252.08	2514.37	1551.75	2406.59	2124.26	1946.06	2129.55	43.7616	3037.12	2185.83	2387.79	2424.63	1891.14	2689.06	2875.63	2539.04	3266.52	2795.58	2631.68	2473.54	3367.82	715.86	884.858	43.7945	69.442	150.657	1136.9	50.7267	50.1913	62.0119	55.3848
GDF-15	312.933	478.228	411.296	350.75	439.219	325.247	467.767	575.845	217.925	331.003	277.24	221.398	616.624	881.521	586.158	690.825	548.658	941.226	666.351	768.614	742.953	923.955	466.562	510.646	465.982	541.852	521.419	541.088	514.165	485.747	479.716	320.13	291.318	230.693	330.157	367.795	309.56	299.285	267.529	513.909	272.513	287.227	237.533	315.195	206.753	273.299	190.211	242.224	219.564
MCP-3	7.38591	6.36871	7.00236	6.09372	0.970953	12.7946	5.22362	6.62512	6.38511	1.1955	3.52803	11.2959	0.8656	2.16509	1.64428	0.820989	0.487986	0.89163	1.11829	3.16064	0.39363	1.11377	0.475629	0.915325	0.983846	1.07493	1.9452	1.11498	0.896818	0.435137	0.345871	0.373241	0.247636	0.849582	0.373763	0.568438	0.371022	0.925313	0.411848	1.01665	0.465876	0.580582	1.58173	1.07351	1.11662	1.2602	1.70932	1.2518	0.555149
[truncated: 29 more columns]
